# Supplementary material for: Cargo Secreted by the Type IX Secretion System of Porphyromonas gingivalis Are Tethered to O‐Lipopolysaccharides via a Pentasaccharide Linker
Source: Microbiologyopen. 2026 Apr 16;15(2):e70296. doi: 10.1002/mbo3.70296 (PMC13086638; doi:10.1002/mbo3.70296)
Supplement: Supplementary file 2 — Supporting File 2 [file MBO3-15-e70296-s001.xlsx]

## Sheet: Table S1
TABLE S1. Mass data for assigned diagonals shown in Figure 2
		SERIES 1a: FULL LINKER - Rha								SERIES 1b: FULL LINKER - Rha + C4H4O3														SERIES 2a: FULL LINKER														SERIES 2b: FULL LINKER + C4H4O3
		PEtN (max)			PEtN (-1)					PEtN (max)			PEtN (-1)			PEtN (-2)			PEtN (-3)					PEtN (max)			PEtN (-1)			PEtN (-2)			PEtN (-3)					PEtN (max)			PEtN (-1)			PEtN (-2)			PEtN (-3)
	n	Calc.	Obs.	Err. Da	Calc.	Obs.	Err. Da		n	Calc.	Obs.	Err. Da	Calc.	Obs.	Err. Da	Calc.	Obs.	Err. Da	Calc.	Obs.	Err. Da		n	Calc.	Obs.	Err. Da	Calc.	Obs.	Err. Da	Calc.	Obs.	Err. Da	Calc.	Obs.	Err. Da		n	Calc.	Obs.	Err. Da	Calc.	Obs.	Err. Da	Calc.	Obs.	Err. Da	Calc.	Obs.	Err. Da
	0	1281.52	1281.53	0.006756	NA				0	1381.54	1381.54	-0.000284	NA										0	1550.59			1427.58	1427.59	0.005446	NA			NA				0	1650.61	1650.6	-0.001924	1527.6	1527.6	0.005406	NA			NA
	1	2077.78	2077.79	0.010098	1954.77				1	2177.79	2177.8	0.009258	2054.78	2054.79	0.011488	NA							1	2346.84	2346.92	0.081158	2223.83	2223.84	0.010988	2100.83	2100.84	0.010418	NA				1	2446.86	2446.86	0.004218	2323.85	2323.86	0.008748	2200.84	2200.85	0.009078	NA
	2	2874.03	2874.04	0.01674	2751.02	2751.04	0.01887		2	2974.04	2974.06	0.0148	2851.03	2851.05	0.01593	2728.03	2728.04	0.01416					2	3143.09			3020.09	3020.1	0.01583	2897.08	2897.09	0.01696	2774.07	2773.08	-0.98861		2	3243.11	3243.12	0.00556	3120.1	3120.12	0.01569	2997.09	2997.11	0.01562	2874.08	2874.1	0.01715
	3	3670.28	3670.3	0.019182	3547.27	3547.29	0.023812		3	3770.29	3770.32	0.022442	3647.29	3647.31	0.022472	3524.28	3523.29	-0.986598	3401.27				3	3939.35			3816.34	3816.36	0.022772	3693.33	3693.35	0.022502	3570.32	3570.34	0.017732		3	4039.36	4039.38	0.016502	3916.35	3916.37	0.022132	3793.34	3793.37	0.021462	3670.34	3670.35	0.016592
	4	4466.53	4466.56	0.032324	4343.52	4343.55	0.030454		4	4566.55	4566.58	0.031984	4443.54	4443.57	0.028014	4320.53	4320.56	0.034644	4197.52				4	4735.6			4612.59	4612.61	0.025914	4489.58	4489.59	0.012844	4366.57	4366.59	0.019674		4	4835.61	4835.63	0.012544	4712.6	4712.62	0.017874	4589.6	4589.62	0.023104	4466.59	4466.61	0.025734
	5	5262.78	5261.81	-0.971334	5139.77				5	5362.8	5362.83	0.036026	5239.79	5238.81	-0.976244	5116.78	5116.81	0.025286	4993.77	4992.81	-0.965684		5	5531.85			5408.84	5408.87	0.028556	5285.83	5284.86	-0.971614	5162.82	5162.84	0.017116		5	5631.86			5508.86	5508.89	0.030516	5385.85	5385.87	0.026646	5262.84	5262.86	0.024776
	6	6059.03	6058.07	-0.963492	5936.02				6	6159.05	6158.08	-0.967332	6036.04	6035.08	-0.965202	5913.03			5790.02				6	6328.1			6205.09	6205.13	0.037998	6082.08	6081.12	-0.965372	5959.07				6	6428.12			6305.11	6304.14	-0.970442	6182.1	6182.13	0.032488	6059.09	6058.12	-0.972682
	7	6855.28	6854.32	-0.96125	6732.28				7	6955.3	6954.33	-0.97189	6832.29	6831.33	-0.96236	6709.28	6709.31	0.02897	6586.27				7	7124.35			7001.34	7000.38	-0.95746	6878.33	6877.37	-0.96683	6755.33				7	7224.37			7101.36	7100.39	-0.9657	6978.35	6977.38	-0.96567	6855.34	6855.38	0.03466
									8	7751.55	7750.6	-0.947448	7628.54			7505.53			7382.53				8	7920.6			7797.59	7797.64	0.046482	7674.59			7551.58				8	8020.62			7897.61	7896.66	-0.950058	7774.6	7773.64	-0.956628	7651.59	7650.62	-0.971198
									9	8547.8	8547.85	0.047594	8424.79			8301.79			8178.78				9	8716.85			8593.85	8592.9	-0.947276	8470.84			8347.83				9	8816.87			8693.86	8692.9	-0.959616	8570.85	8570.9	0.045214	8447.84	8446.89	-0.959056
																																					10	9613.12			9490.11	9489.16	-0.947974	9367.1	9366.15	-0.954244	9244.1	9244.13	0.030686
																																					11	10409.4			10286.4	10285.4	-0.939032	10163.4			10040.3
[truncated: 84 more columns]
